# Supplementary material for: Gilteritinib Enhances Anti-Tumor Efficacy of CDK4/6 Inhibitor, Abemaciclib in Lung Cancer Cells
Source: Front Pharmacol. 2022 Jun 23;13:829759. doi: 10.3389/fphar.2022.829759 (PMC9262324; doi:10.3389/fphar.2022.829759)
Supplement: Supplementary file 2 [file DataSheet1.ZIP]

Archive with 5 entries (4 files):
- Western blots/Supplementary FIG.3.tif
- Western blots/Supplementary FIG.4.tif
- Western blots/Supplementary FIG.5.tif
- Western blots/Supplementary FIG.6.tif
- Western blots/
